# Supplementary material for: Candidate Transcript Panel in Semen Extracellular Vesicles Can Improve Prediction of Aggressiveness of Prostate Cancer
Source: Int J Mol Sci. 2025 Sep 30;26(19):9562. doi: 10.3390/ijms26199562 (PMC12525505; doi:10.3390/ijms26199562)
Supplement: Supplementary file 1 [file ijms-26-09562-s001.zip]

Archive with 5 entries (5 files):
- Suppl Figure S1_new.jpg
- Suppl Figure S2_prev Suppl Figure S1.jpg
- Suppl Figure S3_prev Suppl Figure S2_Fenotipo_noV_V_no SERINC4.jpg
- Supplem Table S1.xlsx
- Supplementary Table S2_new def.xlsx
