# Supplementary material for: Candidate Transcript Panel in Semen Extracellular Vesicles Can Improve Prediction of Aggressiveness of Prostate Cancer
Source: Int J Mol Sci. 2025 Sep 30;26(19):9562. doi: 10.3390/ijms26199562 (PMC12525505; doi:10.3390/ijms26199562)
Supplement: Supplementary file 1 [file ijms-26-09562-s001.zip › Supplem Table S1.xlsx]

## Sheet: Hoja1
Supplementary Table S1
Clinical data of individuals included in the study
Patient No.	Subgroups	Age (years)	Vasectomized?	PSA ng/ml (pre-biopsy)	Gleason score (biopsy) GS-B	Clinical stage (cT+N+M)	Prognostic group*	Treatment	Gleason score (surgery) GS-S	Pathologic stage (pT+N)
1	HCt_noV	40	no	nd	--	--	--	--	--	--
2	HCt_noV	37	no	nd	--	--	--	--	--	--
3	HCt_noV	42	no	nd	--	--	--	--	--	--
4	HCt_noV	37	no	nd	--	--	--	--	--	--
5	HCt_noV	44	no	nd	--	--	--	--	--	--
6	HCt_noV	40	no	nd	--	--	--	--	--	--
7	HCt_noV	44	no	nd	--	--	--	--	--	--
8	HCt_V	36	yes	nd	--	--	--	--	--	--
9	HCt_V	35	yes	nd	--	--	--	--	--	--
10	HCt_V	41	yes	nd	--	--	--	--	--	--
11	HCt_V	48	yes	nd	--	--	--	--	--	--
12	HCt_V	38	yes	nd	--	--	--	--	--	--
13	HCt_V	32	yes	nd	--	--	--	--	--	--
14	HCt_V	39	yes	nd	--	--	--	--	--	--
15	HCt_V	36	yes	nd	--	--	--	--	--	--
16	HCt_V	43	yes	nd	--	--	--	--	--	--
17	HCt_V	41	yes	nd	--	--	--	--	--	--
18	HCt_V	40	yes	nd	--	--	--	--	--	--
19	HCt_V	40	yes	nd	--	--	--	--	--	--
20	HCt_V	46	yes	nd	--	--	--	--	--	--
21	HCt_V	43	yes	nd	--	--	--	--	--	--
22	HCt_V	42	yes	nd	--	--	--	--	--	--
23	HCt_V	40	yes	nd	--	--	--	--	--	--
24	HCt_V	40	yes	nd	--	--	--	--	--	--
25	BPH	59	no	6.07		--	--	--	--	--
26	BPH	56	no	4.68	--	--	--	--	--	--
27	BPH/HG-PIN	63	no	8.42	--	--	--	--	--	--
28	BPH	61	no	5.57	--	--	--	--	--	--
29	BPH	64	no	9.14	--	--	--	--	--	--
30	BPH	52	no	4.7	--	--	--	--	--	--
31	BPH/HG-PIN	53	no	5.93	--	--	--	--	--	--
32	BPH	61	no	4.97	--	--	--	--	--	--
33	PCa_noV	50	no	4.5	6(3+3)	cT1c_N0_MX	I	RP	7(3+4)	pT2c_NX
34	PCa_noV	58	no	5.97	6(3+3)	cT1c_NX_MX	I	RP	7(3+4)	pT2c_NX
35	PCa_noV	59	no	6.85	6(3+3)	cT1c_N0_MX	I	RP	7(4+3)	pT2c_NX
36	PCa_noV	53	no	5.03	6(3+3)	cT1c_NX_MX	I	RP	6(3+3)	pT2c_NX
37	PCa_noV	51	no	8.35	6(3+3)	cT1c_N0_MX	I	RP	7(3+4)	pT3a_NX
38	PCa_noV	59	no	4.97	6(3+3)	cT1c_NX_MX	I	RP	6(3+3)	pT2c_NX
39	PCa_noV	53	no	9.4	6(3+3)	cT1c_N0_MX	I	RP	6(3+3)	pT2c_NX
40	PCa_noV	61	no	10	6(3+3)	cT1c_N0_MX	IIA	RP	6(3+3)	pT2c_NX
41	PCa_noV	53	no	4.38	6(3+3)	cT2c_N0_MX	IIA	RP	7(3+4)	pT2c_NX
42	PCa_noV	62	no	5.1	6(3+3)	cT2c_N0_MX	IIA	AS	nd	nd
43	PCa_noV	71	no	5.68	7(3+4)	cT2c_N0_M0	IIB	TULSA-PRO	nd	nd
44	PCa_noV	67	no	10.46	7(3+4)	cT2c_N0_MX	IIB	AS	nd	nd
45	PCa_noV	59	no	4.25	7(3+4)	cT1c_N0_MX	IIB	RP	7(3+4)	pT2c_NX
46	PCa_noV	59	no	6.8	7(3+4)	cT1c_NX_MX	IIB	RP	7(3+4)	pT2c_NX
47	PCa_noV	72	no	5.64	7(3+4)	cT1c_N0_MX	IIB	AS	nd	nd
48	PCa_noV	52	no	4.64	7(3+4)	cT1c_N0_MX	IIB	RP	7(3+4)	pT2c_NX
49	PCa_noV	57	no	7	7(4+3)	cT1c_NX_MX	IIC	RP	7(4+3)	pT2c_NX
50	PCa_noV	63	no	6.28	7(4+3)	cT2c_N0_MX	IIC	RP	7(4+3)	pT3a_NX
51	PCa_noV	68	no	5.75	8(4+4)	cT1c_N0_M0	IIC	RP	8(4+4)	pT2c_N0
52	PCa_noV	62	no	7.61	7(3+4)	cT3a_N0_M0	IIIB	RP+LDN	7(4+3)	pT3b_N1
53	PCa_V	50	yes	4.9	6(3+3)	cT1c_NX_MX	I	RP	6(3+3)	pT2c_NX
54	PCa_V	67	yes	5.41	6(3+3)	cT2a_N0_MX	I	AS	nd	nd
55	PCa_V	67	yes	5.86	6(3+3)	cT2c_N0_MX	IIA	AS	nd	nd
56	PCa_V	68	yes	5.19	7(3+4)	cT1c_N0_MX	IIB	AS	nd	nd
57	PCa_V	43	yes	11.9	7(3+4)	cT2c_N0_MX	IIB	RP	7(3+4)	pT2c_NX
58	PCa_V	55	yes	17	7(3+4)	cT2c_N0_MX	IIB	RP+LDN	7(3+4)	pT2c_N0
59	PCa_V	56	yes	12.51	7(3+4)	cT3a_N0_M1	IIIB	RP+LDN	7(3+4)	pT2c_N0
HCt: healthy control; BPH: benign prostate hyperplasia; HG-PIN: high-grade prostatic intraepithelial neoplasia; PCa_noV: prostate cancer in a non-vasectomized individual; PCa_V: prostate
cancer in a vasectomized individual; PSA: prostate-specific antigen; T: primary tumor; N: nodal status; M: distal metastasis; RP: radical prostatectomy; AS: active surveillance;
LDN : lymphadenectomy
*American Joint Committee on Cancer Prognostic Stage grouping (8th edition)
