# Supplementary material for: Candidate Transcript Panel in Semen Extracellular Vesicles Can Improve Prediction of Aggressiveness of Prostate Cancer
Source: Int J Mol Sci. 2025 Sep 30;26(19):9562. doi: 10.3390/ijms26199562 (PMC12525505; doi:10.3390/ijms26199562)
Supplement: Supplementary file 1 [file ijms-26-09562-s001.zip › Supplementary Table S2_new def.xlsx]

## Sheet: Hoja1
Supplementary Table S2. Summary of raw data statistics (Cq mean, standard deviation (SD), and coefficient of variation (CV(%)) for each gene of the study
Gene	Mean	SD	CV (%)
RPL19	20.786	0.788979	3.79573
RPS17	20.9446	0.849157	4.05429
RPL19 and RPS17 average	20.7034	0.569394	2.75025
CREB3L4	30.7036	1.58116	5.14974
CREB3L2	27.1304	0.898663	3.31239
CCNQ	29.6299	0.682298	2.30274
DUSP23	30.511	0.79963	2.62079
ACTG1	30.7425	1.52056	4.94611
MXD4	31.1231	1.27755	4.10482
KLK3	24.914	1.10181	4.42246
PCA3	26.5492	2.2474	8.46506
